# Supplementary material for: Feiyanning formula modulates the molecular mechanism of osimertinib resistance in lung cancer by regulating the Wnt/β-catenin pathway
Source: Front Pharmacol. 2022 Nov 29;13:1019451. doi: 10.3389/fphar.2022.1019451 (PMC9745155; doi:10.3389/fphar.2022.1019451)
Supplement: Supplementary file 1 [file Table2.XLSX]

## Sheet: Sheet1
Table.S2 Tumor volumn after treatment in four groups
	Control group							FYN group								OSI group							Combination group
Days	No 1	No 2	No 3	No 4	No 5	No 6	No 7	No 1	No 2	No 3	No 4	No 5	No 6	No 7	No 8	No 1	No 2	No 3	No 4	No 5	No 6	No 7	No 1	No 2	No 3	No 4	No 5	No 6	No 7
1	4.5	9.75	4.3	12.23	4.95	10.28	5.07	4.87	4.82	7.79	13.14	11.53	4.2	6.18	7.49*	11.75	9.32	6.52	4.54	8.2	10.23	3.41	10.5	5.66	12.93	7.6	3.31	6.44	6.74
2	11.9	11.34	7.35	14.29	9.61	13.92	10.29	6.12	8.42	9.57	16.27	15.12	13.5	12.23	10.12*	11.79	9.39	7.9	7.98	9.84	11.55	9.67	10.5	6.75	13.71	9.06	4.95	8.87	8.91
3	17.49	12.58	9.69	16.24	10.13	15.6	13.35	8.63	9.69	15.91	18.88	17.12	15.8	14.39	11.43*	11.94	9.85	9.25	9.51	12.34	14.93	15.52	11.17	8.3	14	11.91	7.48	9.23	9.08
4	20.74	13.61	12.49	18.1	11.63	17.55	19.01	14.04	14.79	18.46	22.08	19.78	17.06	17.55	12.97*	12.34	10.31	12.74	13.38	14.83	19.09	21.74	12.2	13.29	14.41	16.25	9.53	12.61	9.11
5	48.35	34.65	56	35.02	32.82	39.7	30.17	22.67	17.54	25.65	61.97	49.75	68.4	26.88	24.06*	16.14	12.73	21.24	14.23	15.87	32.85	21.38	14.55	15.71	14.72	16.7	13.57	14.61	9.18
6	56.58	38.33	67.86	41.95	32.94	58.03	32.38	23	33.61	40.91	70.32	51.09	75.85	28.33	29.25*	16.39	15.08	21.67	14.51	16.37	35.11	25.65	14.74	15.96	16.67	17.79	14.62	14.85	9.29
7	58.94	69.24	111.65	57.05	58.8	73.91	47.23	33.52	80.49	43.79	70.57	105.1	90.59	43.44	32.07*	16.39	15.47	21.67	14.51	16.78	35.63	27.75	14.88	16.07	18.55	18.12	14.62	22.81	9.5
8	177.41	82.23	166.93	68.25	88.73	116.68	51.59	59.86	122.65	46.71	85.98	142.44	124.69	54.08	35.22*	16.61	16.58	22.63	15.41	23.98	35.81	28.52	16.08	16.07	18.92	19.04	15.06	23.07	9.79
9	263.99	185.9	220.76	93.06	110.73	141.95	88.3	83.23	163.72	55.27	156.72	166.68	178.52	74.58	52.78*	17.79	22.05	23.64	17.84	27.98	36.8	34.88	16.45	16.07	19.2	19.28	15.06	23.52	10.62
10	301.96	211.16	267.91	151.54	179.12	217.18	271.17	96.7	176.87	68.41	160.13	169.77	183.64	80.82	63.45*	20.33	25.77	23.84	35.86	32	36.98	36.42	16.67	18.15	19.67	19.44	15.96	23.52	14.56
11	334.42	213.17	296.8	169.64	274.23	257.67	276.38	109.65	201.78	92.87	168.05	174.27	199.35	87.4	74.81*	21.8	27.33	24.94	34.62	46.2	37.73	36.68	17.33	23.05	20.65	19.82	17.12	23.52	15.42
12	420.46	337.28	371.06	210.85	343.5	345.06	366.35	157.39	315.49	135.39	231.42	208.78	285.52	92.64	90.3*	29.36	29.82	30.65	35.81	46.42	47.26	38.06	23.55	23.31	36.46	21.51	21.34	23.52	17.01
13	681.37	505.42	505.76	306.4	452.55	494.71	382.85	162.68	319.28	164.88	287.19	385.85	387.02	156.45	100.72*	32.72	37.02	36.62	41.51	46.82	50.63	54.82	24.16	23.84	36.9	27.45	23.56	25.3	22.72
14	700.95	561.26	583.7	343.05	475.6	509.02	575.98	179.89	334.59	215.73	391.83	401.68	396.45	176.14	126.28*	48.59	45.81	42.32	51.9	88.9	51.29	58.18	25.4	24.46	37.71	28.04	27.15	25.71	25.03
15	711.94	574.76	619.18	354.86	498.46	526.43	599.61	184.84	347.18	223.79	402.29	407.28	401.17	179.02	130.62*	50.47	47.31	43.48	53.65	90.96	52.37	59.16	26.38	24.9	40.18	28.46	27.64	26.34	26.28
16	723.8	693.21	665.95	401.75	579.14	682.46	612.42	233.67	416.67	373.48	521.45	424.87	439.04	203.2	144.19*	83.47	57.03	49.73	54.98	91.79	74.36	63.07	29.67	28.58	43.37	29.44	32.13	27.56	29.11
17	842.01	757.41	749.36	405.66	697.09	719.09	633.13	274.79	503.75	425.67	616.4	428.96	444.57	214.84	179.77*	91.7	62.51	57.63	63.49	95.41	78.2	78.45	34.11	29.53	46.81	40.32	45.32	28.36	37.39
18	958.26	880.59	966.01	461.7	800.15	778.77	677.7	298.55	512.46	433.62	934.05	447.39	451.56	255.77	217.99*	117.81	67.72	86.4	87.41	102.92	79.35	79.02	35.29	38.11	50.24	42.78	48.04	30.19	39.68
19	962.9	884.98	970.68	464.56	803.7	780.79	683.8	300.68	516	436.79	940.11	452.02	509.5	259.9	221.76*	126.49	77.25	95.93	111.93	118.76	86.85	86.46	39.49	46.81	60.24	55.09	50.77	40.78	61.62
20	966.72	890.07	976.98	467.42	809.03	786.08	688.8	331.44	525.33	442.35	977	455.78	516	265.33	229.06*	181.65	100.17	98.1	115.15	127.03	86.24	98.72	45.89	54.04	77.82	56.39	52.53	44.26	65.07
21	993.03	893.8	980.95	475.31	812.6	791.57	703.5	365.74	537.42	444.68	1010.35	460.03	519.54	274.61	248.89*	182.64	106.7	98.61	118.48	132.23	88.24	101.16	46.74	57.63	79.26	57.66	53.3	44.46	65.33
22	1065.9	901.14	1004.67	503.44	896.72	807.12	844.74	420.37	540	484.82	1021.66	474.92	557.56	330.31	251.37*	188.3	107.94	110.17	119.82	140.95	91.92	102.88	53.05	63.01	81.94	58.48	56.39	45.16	69.45
23	1081.16	909.94	1021.66	515.36	1004.4	822.32	921.67	438.8	556.25	552.66	1131.69	485.77	573.83	333.73	253.51*	203.84	134.81	122.4	134.35	141.41	93.23	103.19	56.99	65.99	84.13	60.57	57.42	45.46	69.58
24	1089.5	919.76	1028.02	528.32	1116.44	823.6	975.24	447.68	581.09	594.72	1198.16	501.25	609.63	342.25	257.97*	223.1	178.19	142.31	150.54	144.87	97.71	105.84	59.66	67.82	84.27	61.04	57.99	46.07	70.39
25	1157.94	933.51	1049.95	616.24	1235.34	824.24	1127.64	452.7	595.68	639.33	1199.98	526.94	698.65	342.63	275.56*	223.71	199.42	146.43	150.94	146.25	97.88	125.79	61.58	73.45	84.9	61.15	58.74	50.41	71.17
26	1223.27	953.58	1063.78	686.04	1348.25	827.8	1244.7	465.07	614.63	680.58	1202.68	590.89	726.94	344.59	286.44*	223.97	208.72	151.49	151.81	147.38	98.73	144.07	63.24	75.74	85.84	61.68	60.02	53.62	72.74
27	1228.73	1001.85	1128.16	698.68	1360.17	838.54	1301.57	492.49	618.09	691.31	1232.94	601.97	777.39	348.09	288.52*	228.97	209.82	172.13	170.39	153.78	100.75	144.73	63.35	76.34	86.43	63.65	63.51	53.85	74.35
28	1315.51	1005.88	1133.33	703.74	1366.93	839.19	1377.23	497.31	620.27	707.4	1281.57	606.47	814.34	348.88	290.26*	230.95	210.66	193.46	183.64	154.2	104.12	144.93	63.56	76.77	87.67	65.63	64.65	53.96	76.06
29	1397.17	1039.82	1142.55	710.6	1379.14	841.31	1384.94	502.4	664.99	717.13	1387.5	656.3	817.81	351.26	306.53*	279.56	211.24	195.94	186.82	154.68	104.64	179.89	64.11	77.29	89.19	68.28	65.15	55.04	76.35
30	1451.16	1054.81	1154.82	718.1	1393.85	843.44	1395.39	508.57	690.39	727.53	1446.87	680.63	821.99	353.65	318.26*	315.49	212.09	198.76	188.56	155.57	105.34	198.87	65.05	78.32	90.57	70.51	66.21	57.13	77.08
