# Supplementary material for: Feiyanning formula modulates the molecular mechanism of osimertinib resistance in lung cancer by regulating the Wnt/β-catenin pathway
Source: Front Pharmacol. 2022 Nov 29;13:1019451. doi: 10.3389/fphar.2022.1019451 (PMC9745155; doi:10.3389/fphar.2022.1019451)
Supplement: Supplementary file 3 [file Table1.XLSX]

## Sheet: 引物序列
Target Name	Forward primer	Reverse primer
AKT1	AGCTCAGCCCACCCTTCAA	TCCTCATCAAAATACCTGGTGTCA
BAK1	AGAGGAGGTTTTCCGCAGCTA	ACCCCTTCAGCCTCCTGTTC
BAX	CTCAGGATGCGTCCACCAA	CCTCTGCAGCTCCATGTTACTGT
BCL2	ATTGATGGGATCGTTGCCTTAT	TCCAATTCCTTTCGGATCTTTA
CASP3	TGGTTCATCCAGTCGCTTTGT	CCCGGGTAAGAATGTGCATAAA
CASP8	TATATCCCGGATGAGGCTGACTT	TCTGCAGGGTTTCGGTAGGA
CASP9	AAGCCCAAGCTCTTTTTCATC	ACTCGTCTTCAGGGGAAGTG
CCND2	CTGTCTCTGATCCGCAAGCAT	GGTGGGTACATGGCAAACTTAAA
CD33	CTGCTCACACAGGAAGCCC	CGTCACTGACTCCTGCACTT
CD44	CTGCCGCTTTGCAGGTGTA	CATTGTGGGCAAGGTGCTATT
CD90	TCACCCATCCAGTACGAGTTC	GGAGCGGTATGTGTGCTCAG
CDH1	CAGCCCCGCCTTATGATTCT	TCTTGAAGCGATTGCCCCAT
C-MYC	GGCTCCTGGCAAAAGGTCA	CTGCGTAGTTGTGCTGATGT
DDR1	GTCCCTGGGGACACTATCCT	CAGGTGCACCAGAGCCATT
FAS	GGACCCTCCTACCTCTGGTTCTTA	TGATGTCAGTCACTTGGGCATT
GSK3A	GGAAAGGCATCTGTCGGGG	GAGTGGCTACGACTGTGGTC
GSK3B	GGCAGCATGAAAGTTAGCAGA	GGCGACCAGTTCTCCTGAATC
IL6	CCTGAACCTTCCAAAGATGGC	TTCACCAGGCAAGTCTCCTCA
JNK	TCTGGTATGATCCTTCTGAAGCA	TCCTCCAAGTCCATAACTTCCTT
MALAT1	CTTCTGGGTGTGTCCCTGAC	CCGTTTTTCAGCTTCCAGGC
MAPK1	TCACACAGGGTTCCTGACAGA	ATGCAGCCTACAGACCAAATATC
MAPK3	ATGTCATCGGCATCCGAGAC	GGATCTGGTAGAGGAAGTAGCA
MMP2	TACAGGATCATTGGCTACACACC	GGTCACATCGCTCCAGACT
MMP9	TGTACCGCTATGGTTACACTCG	GGCAGGGACAGTTGCTTCT
MTOR	TCCGAGAGATGAGTCAAGAGG	CACCTTCCACTCCTATGAGGC
N-cadherin	AGCCAACCTTAACTGAGGAGT	GGCAAGTTGATTGGAGGGATG
NFKB1	GGATTTCGTTTCCGTTATGTATGTG	ACCTGAGGGTAAGACTTCTTGTTCTTT
NOTCH1	GAGGCGTGGCAGACTATGC	CTTGTACTCCGTCAGCGTGA
P27	CCTGTGTTCCTTGGGACTGG	AGTGTGAGAACCTGTGGCTG
P53	AGGCCTTGGAACTCAAGGAT	CCCTTTTTGGACTTCAGGTG
PIK3CA	GAAACAAGACGACTTTGTGACCT	CTTCACGGTTGCCTACTGGT
Slug	TGTGACAAGGAATATGTGAGCC	TGAGCCCTCAGATTTGACCTG
SNAI1	TCGGAAGCCTAACTACAGCGA	AGATGAGCATTGGCAGCGAG
SRSF1	CCGCAGGGAACAACGATTG	GCCGTATTTGTAGAACACGTCCT
STAT3	CAGCAGCTTGACACACGGTA	AAACACCAAAGTGGCATGTGA
STAT6	CGAGTAGGGGAGATCCACCTT	GCAGGAGTTTCTATCAAGCTGTG
TGFB1	ATGGAGAGAGGACTGCGGAT	TAGTGTTCCCCACTGGTCCC
TNF	GGCCCGACTATCTCGACTTTG	CGTTTGGGAAGGTTGGATGTT
TP53	GAGGTTGGCTCTGACTGTACC	TCCGTCCCAGTAGATTACCAC
VIM	CCTCTCCAAAGGCTGCAGAA	GACAAGAGCGCCCCTAAGTT
WNT11	GGAGTCGGCCTTCGTGTATG	GCCCGTAGCTGAGGTTGTC
WNT5A	GCCAGTATCAATTCCGACATCG	TCACCGCGTATGTGAAGGC
WNT5B	CGCTTCGCCAAGGAGTTTG	TGCCATCTTATACACAGCCCT
ZEB1	TTACACCTTTGCATACAGAACCC	TTTACGATTACACCCAGACTGC
ZEB2	GGAGACGAGTCCAGCTAGTGT	CCACTCCACCCTCCCTTATTTC
β-catenin	CATCTACACAGTTTGATGCTGCT	GCAGTTTTGTCAGTTCAGGGA
GAPDH	AATCCCATCACCATCTTC	AGGCTGTTGTCATACTTC
